# Supplementary material for: Gpr176 modulates the firing pattern of parvalbumin-positive interneurons in the orbitofrontal cortex of mouse
Source: Mol Brain. 2025 Nov 4;18:81. doi: 10.1186/s13041-025-01254-2 (PMC12584449; doi:10.1186/s13041-025-01254-2)
Supplement: Supplementary file 1 — Supplementary Material 1 [file 13041_2025_1254_MOESM1_ESM.xlsx]

## Sheet: Sheet1
figure 1C
group	variable	n	mean	sem	median	iqr
Slc17a7	Control	27	0	0	0	0
Sst	Count	23	0.087	0.06	0	0
Pv	Count	191	5.7	0.279	5	5
figure 2C
group	variable	n	mean	sem	median	iqr
Control	Count	186	5.8	0.279	5	5
sh-Gpr176	Count	129	4.28	0.26	4	4
figure 3B
group	variable	n	mean	sem	median	iqr
Control	sEPSC_frequency	23	17.4	1.5	16.7	10.7
sh-Gpr176	sEPSC_frequency	25	16.7	1.5	18	11.9
figure 3C
group	variable	n	mean	sem	median	iqr
Control	sEPSC_Current (pA)	23	13.9	0.768	13.4	3.81
sh-Gpr176	sEPSC_Current (pA)	25	13.5	0.683	13.3	3.32
figure 3E
group	variable	n	mean	sem	median	iqr
Control	sIPSC_frequency	23	9.91	0.716	9.26	4.79
sh-Gpr176	sIPSC_frequency	25	10.2	1.22	8.22	7.9
figure 3F
group	variable	n	mean	sem	median	iqr
Control	sIPSC_Current (pA)	23	18.6	0.96	18.7	7.41
sh-Gpr176	sIPSC_Current (pA)	25	18.2	1.02	18	4.63
figure 3G
group	variable	n	mean	sem	median	iqr
Control	E_I_ratio	23	0.526	0.055	0.51	0.17
sh-Gpr176	E_I_ratio	25	0.555	0.059	0.464	0.308
figure 4B
group	variable	n	mean	sem	median	iqr
Control	mEPSC_frequency	13	3.89	0.388	3.46	1.13
sh-Gpr176	mEPSC_frequency	20	4.4	0.186	4.5	0.927
figure 4C
group	variable	n	mean	sem	median	iqr
Control	mEPSC_Current (pA)	13	8.57	0.74	9.29	1.86
sh-Gpr176	mEPSC_Current (pA)	20	10.1	0.515	10.1	2.21
figure 4E
group	variable	n	mean	sem	median	iqr
Control	mIPSC_frequency	13	2.92	0.225	2.76	0.508
sh-Gpr176	mIPSC_frequency	20	2.59	0.167	2.68	0.794
figure 4F
group	variable	n	mean	sem	median	iqr
Control	mIPSC_Current (pA)	13	10.9	0.916	10.5	1.83
sh-Gpr176	mIPSC_Current (pA)	20	12.9	0.769	12.8	4.3
figure 5D
group	variable	n	mean	sem	median	iqr
Control	Vm (mV)	38	-61.6	0.669	-61.9	5.46
sh-Gpr176	Vm (mV)	50	-61.2	0.677	-60.7	5.52
figure 5E
group	variable	n	mean	sem	median	iqr
Control	Rin (MOhm)	38	173	8.02	167	61.8
sh-Gpr176	Rin (MOhm)	50	198	9.99	180	75.5
figure 5F
group	variable	n	mean	sem	median	iqr
Control	AP_threshold (mV)	38	-39	0.837	-38.3	4.95
sh-Gpr176	AP_threshold (mV)	50	-38.8	0.6	-39.3	5.14
figure 5G
group	variable	n	mean	sem	median	iqr
Control	AHP_depth (mV)	38	-0.186	0.839	-0.252	4.94
sh-Gpr176	AHP_depth (mV)	50	0.452	0.913	0.009	7.67
figure 5H
group	variable	n	mean	sem	median	iqr
Control	AP_overshoot (mV)	38	34.6	1.19	37	6.6
sh-Gpr176	AP_overshoot (mV)	50	34.7	1.2	36.1	8.31
figure 5I
group	variable	n	mean	sem	median	iqr
Control	AP_rise_rate (mV/s)	38	197	6.64	190	44.2
sh-Gpr176	AP_rise_rate (mV/s)	50	199	6.58	191	62.7
figure 5J
group	variable	n	mean	sem	median	iqr
Control	AP_rise_rate_change	34	-0.259	0.023	-0.288	0.174
sh-Gpr176	AP_rise_rate_change	49	-0.261	0.019	-0.279	0.164
figure 5K
group	variable	n	mean	sem	median	iqr
Control	AP_fall_rate (mV/s)	38	101	3.76	99.6	29.7
sh-Gpr176	AP_fall_rate (mV/s)	50	98.4	2.99	98.8	22.6
figure 5L
group	variable	n	mean	sem	median	iqr
Control	AP_fall_rate_change	34	0.18	0.012	0.176	0.06
sh-Gpr176	AP_fall_rate_change	49	0.215	0.01	0.216	0.108
figure 5M
group	variable	n	mean	sem	median	iqr
Control	AP_half-width (ms)	38	0.545	0.017	0.517	0.127
sh-Gpr176	AP_half-width (ms)	50	0.546	0.014	0.527	0.086
figure 6C
group	variable	n	mean	sem	median	iqr
Control	distance_total (cm)	6	6096	292	5993	583
sh-Gpr176 + hM4Di	distance_total (cm)	5	4129	347	4109	722
sh-Gpr176	distance_total (cm)	6	5275	359	5219	920
Control	duration at center area (s)	6	159	16.9	166	60
sh-Gpr176 + hM4Di	duration at center area (s)	5	300	24.6	297	36.9
sh-Gpr176	duration at center area (s)	6	223	13.3	223	55.5
Control	duration at outer area (s)	6	443	16.9	436	60
sh-Gpr176 + hM4Di	duration at outer area (s)	5	290	24.6	293	36.9
sh-Gpr176	duration at outer area (s)	6	378	13.3	378	55.5
